# Supplementary material for: Facilely Fabricating F-Doped Fe3N Nanoellipsoids Grown on 3D N-Doped Porous Carbon Framework as a Preeminent Negative Material
Source: Molecules. 2024 Feb 22;29(5):959. doi: 10.3390/molecules29050959 (PMC10934314; doi:10.3390/molecules29050959)
Supplement: Supplementary file 1 [file molecules-29-00959-s001.zip]

Archive with 1 entries (1 files):
- molecules-2863834-supplementary.pdf
